# Supplementary material for: Specific Amino Acid Substitutions in OXA-51-Type β-Lactamase Enhance Catalytic Activity to a Level Comparable to Carbapenemase OXA-23 and OXA-24/40
Source: Int J Mol Sci. 2022 Apr 19;23(9):4496. doi: 10.3390/ijms23094496 (PMC9105447; doi:10.3390/ijms23094496)
Supplement: Supplementary file 1 [file ijms-23-04496-s001.zip]

Archive with 1 entries (1 files):
- ijms-1695780-supplementary.pdf
